# Supplementary material for: Polygenic risk score for the prediction of breast cancer is related to lesser terminal duct lobular unit involution of the breast
Source: NPJ Breast Cancer. 2020 Sep 7;6:41. doi: 10.1038/s41523-020-00184-7 (PMC7477555; doi:10.1038/s41523-020-00184-7)
Supplement: Supplementary file 2 — Supplemental Data 1 [file 41523_2020_184_MOESM2_ESM.xlsx]

## Sheet: SuppTable_1_numTDLU.assoc
ID	Chromosome	Position	ReferenceAllele	EffectAllele	EffectAlleleFreq_BCAC	EffectAlleleFreq	OR_BCAC	RR	CI.Poisson	Pval.Poisson	Pval.Poisson.fdr	Pval.Poisson.bonf
1_7917076_G_A	1	7917076	G	A	0.39	0.38	0.96	1	(0.89,1.12)	0.969	0.987	1
1_10566215_A_G	1	10566215	A	G	0.33	0.32	0.94	0.93	(0.83,1.05)	0.256	0.967	1
1_18807339_T_C	1	18807339	T	C	0.51	0.5	0.95	1.13	(1.02,1.25)	0.0228	0.475	1
1_41380440_C_T	1	41380440	C	T	0.64	0.65	1	0.96	(0.86,1.06)	0.416	0.967	1
1_41389220_T_C	1	41389220	T	C	0.02	0.02	1.2	1.17	(0.8,1.7)	0.411	0.967	1
1_46670206_TC_T	1	46670206	TC	T	0.3	0.3	1	0.96	(0.85,1.07)	0.434	0.967	1
1_51467096_CT_C	1	51467096	CT	C	0.48	0.49	1	1.02	(0.92,1.14)	0.701	0.967	1
1_88156923_G_A	1	88156923	G	A	0.15	0.15	1.1	0.98	(0.85,1.13)	0.757	0.967	1
1_88428199_C_A	1	88428199	C	A	0.25	0.24	0.96	0.9	(0.79,1.03)	0.134	0.901	1
1_100880328_A_T	1	100880328	A	T	0.41	0.41	1	1.01	(0.91,1.13)	0.85	0.969	1
1_110198129_CAAA_C	1	110198129	CAAA	C	0.78	0.78	1	1.12	(0.98,1.27)	0.0868	0.773	1
1_114445880_G_A	1	114445880	G	A	0.17	0.16	1.1	0.99	(0.86,1.15)	0.936	0.98	1
1_118141492_A_C	1	118141492	A	C	0.27	0.28	1	1.09	(0.97,1.22)	0.138	0.901	1
1_120257110_T_C	1	120257110	T	C	0.53	0.52	1	0.96	(0.87,1.06)	0.407	0.967	1
1_121280613_A_G	1	121280613	A	G	0.41	0.42	1.1	1.1	(0.99,1.23)	0.0841	0.773	1
1_121287994_A_G	1	121287994	A	G	0.11	0.11	0.93	0.96	(0.81,1.12)	0.574	0.967	1
1_145604302_C_CT	1	145604302	C	CT	0.35	0.35	0.96	1.02	(0.91,1.14)	0.695	0.967	1
1_149906413_T_C	1	149906413	T	C	0.4	0.4	1.1	0.98	(0.88,1.09)	0.712	0.967	1
1_155556971_G_A	1	155556971	G	A	0.23	0.23	1.1	0.96	(0.85,1.09)	0.537	0.967	1
1_168171052_CA_C	1	168171052	CA	C	0.11	0.11	0.93	1.01	(0.84,1.2)	0.944	0.982	1
1_172328767_T_TA	1	172328767	T	TA	0.33	0.34	0.96	1.08	(0.96,1.22)	0.2	0.95	1
1_201437832_C_T	1	201437832	C	T	0.06	0.05	1.1	0.91	(0.71,1.16)	0.448	0.967	1
1_202184600_C_T	1	202184600	C	T	0.4	0.4	0.99	1.01	(0.91,1.13)	0.862	0.971	1
1_203770448_T_A	1	203770448	T	A	0.27	0.27	1.1	1.02	(0.9,1.15)	0.775	0.967	1
1_204502514_T_TTCTGAAACAGGG	1	204502514	T	TTCTGAAACAGGG	0.8	0.8	0.97	0.94	(0.82,1.07)	0.35	0.967	1
1_208076291_G_A	1	208076291	G	A	0.33	0.34	0.96	1.06	(0.96,1.18)	0.257	0.967	1
1_217053815_T_G	1	217053815	T	G	0.33	0.33	1	0.94	(0.83,1.07)	0.361	0.967	1
1_217220574_G_A	1	217220574	G	A	0.21	0.21	0.96	1.05	(0.92,1.19)	0.46	0.967	1
1_220671050_C_T	1	220671050	C	T	0.24	0.25	1	1.02	(0.9,1.16)	0.716	0.967	1
1_242034263_A_G	1	242034263	A	G	0.03	0.04	1.2	1.31	(1.03,1.67)	0.0298	0.517	1
2_10138983_T_C	2	10138983	T	C	0.12	0.11	1.1	0.99	(0.83,1.17)	0.873	0.972	1
2_19315675_T_A	2	19315675	T	A	0.56	0.55	0.97	1.04	(0.94,1.16)	0.427	0.967	1
2_25129473_A_G	2	25129473	A	G	0.41	0.42	0.96	0.9	(0.81,1)	0.0556	0.681	1
2_29179452_G_C	2	29179452	G	C	0.23	0.22	0.99	0.93	(0.82,1.06)	0.285	0.967	1
2_29615233_T_C	2	29615233	T	C	0.26	0.26	0.96	0.96	(0.85,1.09)	0.564	0.967	1
2_39699510_C_CT	2	39699510	C	CT	0.47	0.47	0.96	0.96	(0.86,1.07)	0.5	0.967	1
2_70172587_G_A	2	70172587	G	A	0.28	0.27	0.96	1.01	(0.9,1.14)	0.822	0.967	1
2_88358825_G_C	2	88358825	G	C	0.31	0.31	1	1.02	(0.91,1.14)	0.766	0.967	1
2_121058254_A_G	2	121058254	A	G	0.7	0.69	0.97	0.94	(0.83,1.05)	0.28	0.967	1
2_121089731_T_C	2	121089731	T	C	0.19	0.2	0.96	0.97	(0.85,1.1)	0.613	0.967	1
2_121159205_G_A	2	121159205	G	A	0.35	0.34	0.96	0.92	(0.82,1.03)	0.145	0.901	1
2_121246568_T_C	2	121246568	T	C	0.9	0.89	1.1	1.15	(0.97,1.36)	0.107	0.804	1
2_172974566_C_G	2	172974566	C	G	0.47	0.47	0.95	1.04	(0.94,1.15)	0.458	0.967	1
2_174212910_A_G	2	174212910	A	G	0.84	0.83	1.1	0.92	(0.81,1.04)	0.191	0.95	1
2_192381934_C_T	2	192381934	C	T	0.86	0.87	1	1.05	(0.88,1.25)	0.58	0.967	1
2_202204741_T_C	2	202204741	T	C	0.72	0.7	0.95	1.05	(0.94,1.18)	0.391	0.967	1
2_217920769_G_T	2	217920769	G	T	0.5	0.49	0.88	0.97	(0.88,1.07)	0.58	0.967	1
2_217955896_GA_G	2	217955896	GA	G	0.04	0.03	0.82	0.92	(0.67,1.26)	0.594	0.967	1
2_218292158_C_G	2	218292158	C	G	0.73	0.73	0.93	1.05	(0.93,1.19)	0.446	0.967	1
2_218714845_G_A	2	218714845	G	A	0.39	0.38	0.96	1.02	(0.92,1.14)	0.657	0.967	1
2_241388857_C_A	2	241388857	C	A	0.98	0.97	0.88	0.89	(0.66,1.2)	0.444	0.967	1
3_4742251_A_G	3	4742251	A	G	0.38	0.39	1.1	1.02	(0.92,1.14)	0.699	0.967	1
3_27353716_C_A	3	27353716	C	A	0.53	0.54	1.1	0.95	(0.86,1.06)	0.362	0.967	1
3_27388664_C_G	3	27388664	C	G	0.27	0.28	1.1	0.93	(0.83,1.04)	0.193	0.95	1
3_29294845_C_T	3	29294845	C	T	0.02	0.01	0.88	0.96	(0.64,1.43)	0.826	0.967	1
3_30684907_C_T	3	30684907	C	T	0.3	0.29	1.1	0.98	(0.87,1.1)	0.736	0.967	1
3_46888198_T_C	3	46888198	T	C	0.1	0.1	0.92	0.98	(0.83,1.16)	0.797	0.967	1
3_49709912_C_CT	3	49709912	C	CT	0.29	0.29	0.96	0.94	(0.84,1.06)	0.333	0.967	1
3_55970777_A_AT	3	55970777	A	AT	0.03	0.03	0.89	1.11	(0.79,1.56)	0.541	0.967	1
3_59373745_C_T	3	59373745	C	T	0.43	0.42	0.96	1.07	(0.96,1.19)	0.212	0.95	1
3_63887449_T_TTG	3	63887449	T	TTG	0.13	0.14	1.1	1.03	(0.9,1.19)	0.652	0.967	1
3_71620370_T_G	3	71620370	T	G	0.64	0.65	0.96	0.93	(0.83,1.03)	0.153	0.901	1
3_87037543_A_G	3	87037543	A	G	0.09	0.08	0.93	0.88	(0.72,1.08)	0.228	0.95	1
3_99403877_G_A	3	99403877	G	A	0.49	0.48	0.96	1.04	(0.94,1.15)	0.461	0.967	1
3_141112859_CTT_C	3	141112859	CTT	C	0.41	0.43	1.1	1	(0.9,1.11)	0.977	0.987	1
3_172285237_G_A	3	172285237	G	A	0.21	0.22	1	0.95	(0.84,1.07)	0.416	0.967	1
3_189774456_C_T	3	189774456	C	T	0.22	0.21	0.95	0.99	(0.87,1.13)	0.923	0.98	1
4_38784633_G_T	4	38784633	G	T	0.25	0.25	1.1	1.14	(1.01,1.29)	0.0356	0.555	1
4_84370124_TAA_TA	4	84370124	TAA	TA	0.53	0.51	0.95	0.98	(0.88,1.09)	0.703	0.967	1
4_89240476_G_A	4	89240476	G	A	0.44	0.44	1	1.07	(0.97,1.18)	0.153	0.901	1
4_92594859_TTCTTTC_T	4	92594859	TTCTTTC	T	0.44	0.44	0.96	1.08	(0.97,1.21)	0.149	0.901	1
4_106069013_G_T	4	106069013	G	T	0.23	0.22	1	1.02	(0.9,1.16)	0.704	0.967	1
4_126752992_A_AAT	4	126752992	A	AAT	0.52	0.51	0.96	0.94	(0.84,1.05)	0.249	0.967	1
4_143467195_C_T	4	143467195	C	T	0.11	0.11	0.94	0.98	(0.83,1.17)	0.841	0.969	1
4_151218296_CATATTT_C	4	151218296	CATATTT	C	0.65	0.64	1	1.06	(0.95,1.18)	0.283	0.967	1
4_175842495_G_A	4	175842495	G	A	0.12	0.12	0.91	0.92	(0.79,1.07)	0.29	0.967	1
4_175847436_C_A	4	175847436	C	A	0.34	0.34	1	1	(0.89,1.11)	0.962	0.987	1
4_187503758_A_T	4	187503758	A	T	0.45	0.44	1	1.06	(0.96,1.17)	0.24	0.967	1
5_345109_T_C	5	345109	T	C	0.05	0.06	1.1	0.92	(0.74,1.14)	0.445	0.967	1
5_1279790_C_T	5	1279790	C	T	0.26	0.27	1.1	1.05	(0.94,1.19)	0.379	0.967	1
5_1296255_A_AG	5	1296255	A	AG	0.31	0.31	0.95	0.93	(0.83,1.04)	0.208	0.95	1
5_1353077_T_C	5	1353077	T	C	0.01	0.01	1.2	0.95	(0.54,1.68)	0.853	0.969	1
5_2777029_G_A	5	2777029	G	A	0.41	0.43	1	0.98	(0.88,1.09)	0.718	0.967	1
5_16231194_G_C	5	16231194	G	C	0.56	0.56	0.96	1.08	(0.97,1.2)	0.157	0.908	1
5_32579616_TCA_T	5	32579616	TCA	T	0.48	0.48	1	1.07	(0.96,1.18)	0.218	0.95	1
5_44508264_G_GT	5	44508264	G	GT	0.13	0.11	0.89	0.95	(0.81,1.12)	0.561	0.967	1
5_44619502_A_G	5	44619502	A	G	0.15	0.15	0.9	0.97	(0.83,1.14)	0.712	0.967	1
5_44649944_C_T	5	44649944	C	T	0.6	0.58	1.1	0.91	(0.82,1.02)	0.107	0.804	1
5_44706498_A_G	5	44706498	A	G	0.25	0.26	1.1	0.94	(0.84,1.06)	0.335	0.967	1
5_44853593_G_C	5	44853593	G	C	0.31	0.32	0.97	0.97	(0.88,1.08)	0.635	0.967	1
5_52679539_C_CA	5	52679539	C	CA	0.1	0.11	1.1	1.04	(0.88,1.23)	0.632	0.967	1
5_55662540_C_CT	5	55662540	C	CT	0.36	0.36	0.96	1.06	(0.95,1.18)	0.332	0.967	1
5_55965167_C_T	5	55965167	C	T	0.56	0.56	1	1.04	(0.93,1.16)	0.492	0.967	1
5_56023083_T_G	5	56023083	T	G	0.16	0.15	1.1	1.05	(0.91,1.21)	0.513	0.967	1
5_56042972_C_T	5	56042972	C	T	0.05	0.05	1.1	1	(0.78,1.28)	0.987	0.987	1
5_56045081_T_C	5	56045081	T	C	0.17	0.15	0.95	1.07	(0.92,1.23)	0.4	0.967	1
5_58241712_C_T	5	58241712	C	T	0.57	0.59	0.96	0.96	(0.86,1.08)	0.509	0.967	1
5_71965007_G_A	5	71965007	G	A	0.26	0.25	0.96	0.96	(0.85,1.08)	0.512	0.967	1
5_73234583_T_C	5	73234583	T	C	0.32	0.32	0.96	0.99	(0.88,1.11)	0.865	0.971	1
5_77155397_GT_G	5	77155397	GT	G	0.35	0.35	0.96	1.01	(0.91,1.12)	0.852	0.969	1
5_79180995_G_GA	5	79180995	G	GA	0.18	0.17	1	0.98	(0.86,1.13)	0.818	0.967	1
5_81512947_TA_T	5	81512947	TA	T	0.25	0.24	0.94	0.96	(0.85,1.08)	0.488	0.967	1
5_90789470_G_A	5	90789470	G	A	0.16	0.15	0.95	0.93	(0.8,1.09)	0.387	0.967	1
5_104300273_G_T	5	104300273	G	T	0.18	0.17	0.95	1.27	(1.1,1.46)	0.00105	0.109	0.326
5_122478676_C_A	5	122478676	C	A	0.74	0.75	0.96	1.08	(0.96,1.22)	0.222	0.95	1
5_122705244_C_T	5	122705244	C	T	0.03	0.03	1.1	1.08	(0.78,1.49)	0.645	0.967	1
5_131640536_A_G	5	131640536	A	G	0.54	0.55	1	0.99	(0.89,1.1)	0.868	0.971	1
5_132407058_C_T	5	132407058	C	T	0.24	0.24	0.96	1.01	(0.89,1.15)	0.829	0.967	1
5_158244083_C_T	5	158244083	C	T	0.57	0.55	0.93	1.02	(0.92,1.13)	0.713	0.967	1
5_169591460_T_C	5	169591460	T	C	0.33	0.36	1	1	(0.9,1.12)	0.976	0.987	1
5_173358154_G_A	5	173358154	G	A	0.41	0.41	1	1.01	(0.91,1.13)	0.809	0.967	1
5_176134882_T_C	5	176134882	T	C	0.54	0.53	1	1.01	(0.91,1.13)	0.821	0.967	1
6_13713366_G_C	6	13713366	G	C	0.57	0.56	0.95	1.02	(0.92,1.13)	0.654	0.967	1
6_16399557_C_T	6	16399557	C	T	0.33	0.33	0.96	0.9	(0.81,1.01)	0.0709	0.737	1
6_18783140_G_A	6	18783140	G	A	0.62	0.62	1	0.98	(0.88,1.1)	0.771	0.967	1
6_20537845_CA_C	6	20537845	CA	C	0.47	0.46	0.96	1.04	(0.93,1.16)	0.518	0.967	1
6_21923810_T_C	6	21923810	T	C	0.43	0.43	0.97	1.17	(1.05,1.3)	0.00422	0.22	1
6_27425644_G_C	6	27425644	G	C	0.08	0.08	0.93	0.97	(0.8,1.18)	0.759	0.967	1
6_43227141_G_A	6	43227141	G	A	0.1	0.09	0.94	0.89	(0.75,1.06)	0.187	0.95	1
6_82263549_AAT_A	6	82263549	AAT	A	0.43	0.42	1	0.98	(0.88,1.09)	0.754	0.967	1
6_85912194_CAA_C	6	85912194	CAA	C	0.06	0.06	1.1	0.81	(0.64,1.02)	0.0768	0.749	1
6_87803819_T_C	6	87803819	T	C	0.28	0.27	1	1.13	(1,1.27)	0.0447	0.606	1
6_130341728_C_CT	6	130341728	C	CT	0.71	0.72	1	0.97	(0.86,1.09)	0.642	0.967	1
6_149595505_T_C	6	149595505	T	C	0.21	0.21	0.95	1	(0.88,1.15)	0.949	0.984	1
6_151949806_A_C	6	151949806	A	C	0.31	0.32	1.1	1.02	(0.92,1.14)	0.665	0.967	1
6_151955914_A_G	6	151955914	A	G	0.07	0.08	1.2	1.03	(0.85,1.25)	0.772	0.967	1
6_152022664_CAAAAAAA_C	6	152022664	CAAAAAAA	C	0.61	0.62	1	0.95	(0.85,1.06)	0.361	0.967	1
6_152023191_G_A	6	152023191	G	A	0.4	0.4	1.1	1.01	(0.92,1.12)	0.802	0.967	1
6_152055978_A_T	6	152055978	A	T	0.06	0.06	1.1	1.07	(0.85,1.33)	0.578	0.967	1
6_152432902_C_T	6	152432902	C	T	0.51	0.5	1.1	1.07	(0.96,1.19)	0.226	0.95	1
6_169006947_C_G	6	169006947	C	G	0.52	0.52	0.97	1.01	(0.91,1.12)	0.892	0.978	1
6_170332621_T_C	6	170332621	T	C	0.62	0.63	1	0.99	(0.89,1.1)	0.893	0.978	1
7_21940960_A_G	7	21940960	A	G	0.35	0.34	0.95	0.96	(0.86,1.07)	0.45	0.967	1
7_25569548_C_T	7	25569548	C	T	0.17	0.14	0.95	1.13	(0.98,1.31)	0.0996	0.804	1
7_28869017_G_A	7	28869017	G	A	0.11	0.12	0.94	1.2	(1.02,1.41)	0.0256	0.486	1
7_55192256_A_C	7	55192256	A	C	0.55	0.56	0.97	1.04	(0.94,1.15)	0.504	0.967	1
7_91459189_A_ATT	7	91459189	A	ATT	0.33	0.34	1	0.92	(0.82,1.03)	0.133	0.901	1
7_94113799_T_C	7	94113799	T	C	0.28	0.3	1	0.97	(0.87,1.09)	0.642	0.967	1
7_98005235_G_A	7	98005235	G	A	0.16	0.16	0.95	1.08	(0.95,1.24)	0.248	0.967	1
7_99948655_T_G	7	99948655	T	G	0.21	0.21	1	1	(0.88,1.14)	0.968	0.987	1
7_101552440_G_A	7	101552440	G	A	0.13	0.13	0.94	0.96	(0.83,1.12)	0.637	0.967	1
7_102481842_T_C	7	102481842	T	C	0.34	0.35	1	0.97	(0.87,1.07)	0.507	0.967	1
7_130656911_C_T	7	130656911	C	T	0.37	0.38	0.95	0.98	(0.88,1.09)	0.732	0.967	1
7_130674481_G_A	7	130674481	G	A	0.3	0.3	1	1	(0.9,1.12)	0.942	0.982	1
7_139943702_CT_C	7	139943702	CT	C	0.54	0.55	1.1	0.98	(0.88,1.1)	0.752	0.967	1
7_144048902_G_T	7	144048902	G	T	0.23	0.22	0.95	1.08	(0.94,1.24)	0.255	0.967	1
8_170692_T_C	8	170692	T	C	0.22	0.22	1	0.85	(0.75,0.97)	0.0141	0.399	1
8_17787610_CT_C	8	17787610	CT	C	0.62	0.64	0.96	0.98	(0.88,1.09)	0.749	0.967	1
8_23447496_A_G	8	23447496	A	G	0.65	0.64	0.96	1.03	(0.92,1.14)	0.632	0.967	1
8_23663653_C_A	8	23663653	C	A	0.4	0.41	1	1.01	(0.91,1.12)	0.843	0.969	1
8_29509616_A_C	8	29509616	A	C	0.68	0.66	0.94	1.04	(0.93,1.16)	0.529	0.967	1
8_36858483_A_G	8	36858483	A	G	0.18	0.18	0.93	1.12	(0.97,1.29)	0.109	0.804	1
8_76230943_A_G	8	76230943	A	G	0.83	0.82	1.1	1.1	(0.96,1.27)	0.176	0.95	1
8_76333056_C_T	8	76333056	C	T	0.09	0.09	1.1	1.08	(0.92,1.27)	0.358	0.967	1
8_76378165_G_T	8	76378165	G	T	0.36	0.37	0.96	1.03	(0.92,1.15)	0.625	0.967	1
8_102483100_T_C	8	102483100	T	C	0.1	0.09	1.1	1.01	(0.85,1.21)	0.876	0.972	1
8_106358620_A_T	8	106358620	A	T	0.1	0.1	0.93	0.93	(0.78,1.1)	0.406	0.967	1
8_117209548_A_G	8	117209548	A	G	0.64	0.66	0.96	1.02	(0.92,1.14)	0.681	0.967	1
8_120862186_A_G	8	120862186	A	G	0.13	0.13	1.1	1.12	(0.96,1.3)	0.145	0.901	1
8_124563705_T_C	8	124563705	T	C	0.15	0.14	1	0.96	(0.83,1.12)	0.603	0.967	1
8_124571581_G_A	8	124571581	G	A	0.42	0.42	1	1	(0.9,1.11)	0.986	0.987	1
8_124739913_T_G	8	124739913	T	G	0.4	0.4	1	1.19	(1.08,1.32)	0.0007	0.109	0.218
8_128213561_C_CA	8	128213561	C	CA	0.42	0.4	0.96	0.95	(0.85,1.06)	0.393	0.967	1
8_128370949_C_G	8	128370949	C	G	0.4	0.42	1.1	0.99	(0.89,1.09)	0.783	0.967	1
8_128372172_A_G	8	128372172	A	G	0.54	0.56	1.1	0.93	(0.84,1.03)	0.144	0.901	1
8_129199566_G_A	8	129199566	G	A	0.17	0.17	1.1	0.96	(0.83,1.1)	0.535	0.967	1
8_143669254_A_G	8	143669254	A	G	0.34	0.34	0.97	0.97	(0.87,1.09)	0.606	0.967	1
9_6880263_A_G	9	6880263	A	G	0.29	0.31	1	1.03	(0.92,1.15)	0.572	0.967	1
9_21964882_CAAAA_C	9	21964882	CAAAA	C	0.32	0.33	1.1	1	(0.9,1.12)	0.935	0.98	1
9_22041998_C_G	9	22041998	C	G	0.14	0.14	1	0.88	(0.76,1.03)	0.108	0.804	1
9_36928288_T_C	9	36928288	T	C	0.53	0.55	1	0.98	(0.88,1.1)	0.766	0.967	1
9_87782211_T_C	9	87782211	T	C	0.51	0.51	1	1.01	(0.91,1.13)	0.789	0.967	1
9_98362587_T_C	9	98362587	T	C	0.09	0.09	1.1	0.97	(0.81,1.15)	0.701	0.967	1
9_110303808_TAA_T	9	110303808	TAA	T	0.21	0.21	1.1	1.15	(1.02,1.3)	0.0265	0.486	1
9_110837073_A_G	9	110837073	A	G	0.06	0.07	1.1	1.23	(1.02,1.5)	0.0321	0.527	1
9_110837176_C_T	9	110837176	C	T	0.17	0.18	1.1	1.05	(0.92,1.2)	0.457	0.967	1
9_110849525_G_T	9	110849525	G	T	0.6	0.61	1	1.07	(0.96,1.18)	0.217	0.95	1
9_110885479_C_T	9	110885479	C	T	0.62	0.63	1.1	1.11	(1,1.24)	0.0589	0.681	1
9_119313486_A_G	9	119313486	A	G	0.41	0.41	0.95	0.94	(0.85,1.04)	0.234	0.96	1
9_129424719_A_G	9	129424719	A	G	0.46	0.46	0.96	1.02	(0.91,1.13)	0.747	0.967	1
9_136146597_C_T	9	136146597	C	T	0.27	0.25	1	1.09	(0.96,1.23)	0.169	0.95	1
10_5794652_A_G	10	5794652	A	G	0.21	0.23	1	1.06	(0.94,1.2)	0.319	0.967	1
10_13892298_G_A	10	13892298	G	A	0.44	0.45	1	1.04	(0.94,1.16)	0.442	0.967	1
10_22032942_A_G	10	22032942	A	G	0.71	0.7	0.94	1.05	(0.93,1.18)	0.425	0.967	1
10_22477776_ACC_A	10	22477776	ACC	A	0.02	0.02	1.2	1.25	(0.86,1.82)	0.245	0.967	1
10_22861490_A_C	10	22861490	A	C	0.94	0.93	1.1	1.04	(0.83,1.29)	0.746	0.967	1
10_38523626_C_A	10	38523626	C	A	0.37	0.38	1	0.99	(0.89,1.1)	0.844	0.969	1
10_64299890_A_G	10	64299890	A	G	0.16	0.15	0.87	1.02	(0.88,1.17)	0.823	0.967	1
10_64819996_G_T	10	64819996	G	T	0.2	0.2	1	1.05	(0.92,1.19)	0.484	0.967	1
10_71335574_C_T	10	71335574	C	T	0.32	0.33	0.96	0.95	(0.85,1.06)	0.348	0.967	1
10_80851257_G_T	10	80851257	G	T	0.62	0.6	0.92	0.99	(0.89,1.09)	0.799	0.967	1
10_80886726_A_G	10	80886726	A	G	0.16	0.17	1.1	1.03	(0.91,1.17)	0.641	0.967	1
10_95292187_CAA_C	10	95292187	CAA	C	0.82	0.81	0.95	0.93	(0.8,1.09)	0.363	0.967	1
10_114777670_C_T	10	114777670	C	T	0.46	0.49	1	1.02	(0.92,1.13)	0.659	0.967	1
10_115128491_T_C	10	115128491	T	C	0.78	0.78	0.94	1.02	(0.9,1.16)	0.749	0.967	1
10_123095209_G_A	10	123095209	G	A	0.33	0.32	0.95	1.03	(0.92,1.14)	0.62	0.967	1
10_123340107_A_G	10	123340107	A	G	0.07	0.06	1.2	1.04	(0.83,1.32)	0.719	0.967	1
10_123340431_GC_G	10	123340431	GC	G	0.6	0.58	0.79	0.96	(0.87,1.07)	0.501	0.967	1
10_123349324_A_T	10	123349324	A	T	0.05	0.04	0.77	1.12	(0.84,1.48)	0.442	0.967	1
11_433617_T_C	11	433617	T	C	0.8	0.81	0.96	0.99	(0.87,1.13)	0.933	0.98	1
11_803017_A_G	11	803017	A	G	0.52	0.51	1	1.04	(0.94,1.15)	0.466	0.967	1
11_1895708_C_A	11	1895708	C	A	0.39	0.37	0.93	1.11	(1,1.23)	0.0576	0.681	1
11_18664241_T_G	11	18664241	T	G	0.73	0.74	1	0.99	(0.87,1.13)	0.909	0.98	1
11_42844441_C_T	11	42844441	C	T	0.33	0.32	0.97	0.96	(0.86,1.08)	0.531	0.967	1
11_44368892_G_A	11	44368892	G	A	0.55	0.55	1	1	(0.9,1.1)	0.979	0.987	1
11_46318032_C_G	11	46318032	C	G	0.07	0.06	0.93	0.7	(0.56,0.88)	0.00195	0.152	0.61
11_65553492_C_A	11	65553492	C	A	0.19	0.19	1	1.2	(1.06,1.36)	0.00385	0.22	1
11_65572431_G_A	11	65572431	G	A	0.49	0.47	0.97	0.92	(0.83,1.02)	0.108	0.804	1
11_69328130_A_T	11	69328130	A	T	0.21	0.21	0.96	0.85	(0.75,0.97)	0.0162	0.421	1
11_69330983_G_A	11	69330983	G	A	0.12	0.12	1.1	1.19	(1.03,1.38)	0.0176	0.423	1
11_69331418_C_T	11	69331418	C	T	0.08	0.07	1.2	1.14	(0.94,1.4)	0.186	0.95	1
11_103614438_T_G	11	103614438	T	G	0.66	0.65	1	0.99	(0.88,1.12)	0.886	0.977	1
11_108267402_C_CA	11	108267402	C	CA	0.42	0.42	1	0.95	(0.86,1.06)	0.36	0.967	1
11_111696440_T_C	11	111696440	T	C	0.62	0.62	0.96	1.04	(0.93,1.15)	0.517	0.967	1
11_116727936_A_T	11	116727936	A	T	0.2	0.19	0.96	0.98	(0.86,1.11)	0.712	0.967	1
11_122966626_A_G	11	122966626	A	G	0.29	0.27	0.96	0.94	(0.83,1.07)	0.372	0.967	1
11_129243417_T_G	11	129243417	T	G	0.86	0.86	0.95	0.96	(0.84,1.11)	0.593	0.967	1
11_129461016_A_G	11	129461016	A	G	0.6	0.58	1	0.97	(0.88,1.08)	0.619	0.967	1
12_293626_A_G	12	293626	A	G	0.37	0.37	1	0.99	(0.89,1.1)	0.866	0.971	1
12_14413931_G_C	12	14413931	G	C	0.26	0.27	1	1.05	(0.93,1.18)	0.447	0.967	1
12_28149568_C_T	12	28149568	C	T	0.12	0.12	0.94	1	(0.84,1.19)	0.981	0.987	1
12_28174817_C_T	12	28174817	C	T	0.24	0.25	0.92	0.99	(0.87,1.13)	0.908	0.98	1
12_28347382_C_T	12	28347382	C	T	0.22	0.22	0.95	0.95	(0.83,1.08)	0.414	0.967	1
12_29140260_G_A	12	29140260	G	A	0.91	0.92	1.1	1.04	(0.87,1.25)	0.648	0.967	1
12_57146069_T_G	12	57146069	T	G	0.1	0.1	0.94	1.03	(0.86,1.22)	0.748	0.967	1
12_70798355_A_T	12	70798355	A	T	0.18	0.19	1	1.01	(0.89,1.15)	0.825	0.967	1
12_83064195_G_GA	12	83064195	G	GA	0.1	0.11	1.1	0.94	(0.79,1.11)	0.46	0.967	1
12_85004551_C_T	12	85004551	C	T	0.5	0.51	1	0.97	(0.87,1.08)	0.613	0.967	1
12_96027759_A_G	12	96027759	A	G	0.3	0.29	0.92	0.85	(0.76,0.96)	0.00718	0.249	1
12_103097887_C_T	12	103097887	C	T	0.12	0.11	1.1	1.02	(0.85,1.21)	0.854	0.969	1
12_111600134_G_T	12	111600134	G	T	0.37	0.37	0.96	1.02	(0.91,1.14)	0.748	0.967	1
12_115108136_T_C	12	115108136	T	C	0.26	0.28	1	0.9	(0.8,1.01)	0.0699	0.737	1
12_115796577_A_G	12	115796577	A	G	0.2	0.2	0.96	0.89	(0.77,1.01)	0.0766	0.749	1
12_115835836_T_C	12	115835836	T	C	0.42	0.41	0.92	1.13	(1.02,1.26)	0.0197	0.438	1
12_120832146_C_T	12	120832146	C	T	0.16	0.16	1.1	1.1	(0.96,1.26)	0.185	0.95	1
13_32839990_G_A	13	32839990	G	A	0.02	0.02	1	0.92	(0.6,1.41)	0.705	0.967	1
13_32972626_A_T	13	32972626	A	T	0.01	0.01	1.3	1.32	(0.88,1.98)	0.178	0.95	1
13_43501356_A_G	13	43501356	A	G	0.83	0.82	1.1	1.03	(0.89,1.18)	0.722	0.967	1
13_73806982_T_C	13	73806982	T	C	0.32	0.31	1	1.1	(0.98,1.23)	0.102	0.804	1
13_73960952_A_G	13	73960952	A	G	0.76	0.78	1	1.04	(0.93,1.17)	0.501	0.967	1
14_37128564_C_A	14	37128564	C	A	0.21	0.21	0.93	0.95	(0.83,1.08)	0.406	0.967	1
14_37228504_C_T	14	37228504	C	T	0.44	0.44	1	1.03	(0.93,1.14)	0.592	0.967	1
14_68660428_T_C	14	68660428	T	C	0.83	0.83	0.95	0.94	(0.82,1.07)	0.349	0.967	1
14_68979835_T_C	14	68979835	T	C	0.26	0.27	0.91	0.93	(0.83,1.04)	0.216	0.95	1
14_91751788_TC_T	14	91751788	TC	T	0.69	0.68	1	1.03	(0.92,1.15)	0.597	0.967	1
14_91841069_A_G	14	91841069	A	G	0.34	0.34	1.1	0.95	(0.85,1.06)	0.327	0.967	1
14_93070286_C_T	14	93070286	C	T	0.17	0.17	0.94	1.22	(1.06,1.4)	0.00538	0.24	1
14_105213978_T_G	14	105213978	T	G	0.46	0.47	1	1	(0.9,1.11)	0.961	0.987	1
15_46680811_C_A	15	46680811	C	A	0.01	0.01	0.82	0.63	(0.31,1.27)	0.197	0.95	1
15_50694306_A_G	15	50694306	A	G	0.34	0.32	0.96	0.96	(0.86,1.09)	0.558	0.967	1
15_66630569_G_A	15	66630569	G	A	0.64	0.62	0.96	0.99	(0.89,1.11)	0.917	0.98	1
15_67457698_A_G	15	67457698	A	G	0.05	0.06	1.1	0.84	(0.67,1.04)	0.111	0.804	1
15_75750383_T_C	15	75750383	T	C	0.26	0.26	0.96	0.98	(0.87,1.1)	0.76	0.967	1
15_91512267_G_T	15	91512267	G	T	0.14	0.12	0.94	0.87	(0.74,1.02)	0.0864	0.773	1
15_100905819_A_C	15	100905819	A	C	0.11	0.11	0.94	1.08	(0.9,1.3)	0.385	0.967	1
16_4008542_CAAAAA_C	16	4008542	CAAAAA	C	0.82	0.82	0.97	1.02	(0.88,1.18)	0.777	0.967	1
16_4106788_C_A	16	4106788	C	A	0.26	0.27	0.97	1.06	(0.95,1.19)	0.292	0.967	1
16_6963972_C_G	16	6963972	C	G	0.78	0.79	1	0.93	(0.82,1.06)	0.269	0.967	1
16_10706580_G_A	16	10706580	G	A	0.07	0.06	0.93	0.91	(0.73,1.14)	0.414	0.967	1
16_23007047_G_T	16	23007047	G	T	0.02	0.02	1.1	0.94	(0.68,1.28)	0.673	0.967	1
16_52538825_C_A	16	52538825	C	A	0.26	0.27	1.1	1.01	(0.89,1.13)	0.923	0.98	1
16_52599188_C_T	16	52599188	C	T	0.24	0.25	1.1	1.03	(0.91,1.16)	0.634	0.967	1
16_53809123_C_T	16	53809123	C	T	0.42	0.41	0.93	1.01	(0.92,1.12)	0.785	0.967	1
16_53861139_C_T	16	53861139	C	T	0.76	0.77	0.97	0.99	(0.87,1.11)	0.819	0.967	1
16_53861592_G_A	16	53861592	G	A	0.37	0.37	0.97	0.95	(0.85,1.05)	0.326	0.967	1
16_54682064_G_A	16	54682064	G	A	0.48	0.49	1	1.02	(0.92,1.14)	0.679	0.967	1
16_80648296_A_G	16	80648296	A	G	0.23	0.24	1.1	0.99	(0.88,1.12)	0.879	0.973	1
16_85145977_T_C	16	85145977	T	C	0.49	0.49	0.98	1.02	(0.91,1.13)	0.751	0.967	1
16_87086492_T_C	16	87086492	T	C	0.26	0.27	0.95	1.01	(0.9,1.14)	0.814	0.967	1
17_29168077_G_T	17	29168077	G	T	0.26	0.28	0.94	1.02	(0.91,1.15)	0.745	0.967	1
17_39251123_T_C	17	39251123	T	C	0.07	0.07	1.1	0.75	(0.59,0.94)	0.0133	0.399	1
17_40127060_T_C	17	40127060	T	C	0.06	0.07	1	1.1	(0.9,1.35)	0.36	0.967	1
17_40485239_G_T	17	40485239	G	T	0.09	0.08	0.94	1.02	(0.85,1.23)	0.804	0.967	1
17_40744470_G_A	17	40744470	G	A	0.01	0.01	1.2	1.2	(0.78,1.84)	0.405	0.967	1
17_43212339_C_CT	17	43212339	C	CT	0.23	0.25	1	0.98	(0.87,1.1)	0.72	0.967	1
17_44283858_G_A	17	44283858	G	A	0.19	0.21	0.95	1.08	(0.95,1.23)	0.228	0.95	1
17_53209774_A_C	17	53209774	A	C	0.3	0.31	0.92	0.95	(0.85,1.06)	0.354	0.967	1
17_77781725_A_G	17	77781725	A	G	0.5	0.49	0.96	1.02	(0.93,1.13)	0.667	0.967	1
18_11696613_C_T	18	11696613	C	T	0.14	0.14	0.96	0.93	(0.8,1.07)	0.297	0.967	1
18_20634253_C_T	18	20634253	C	T	0.64	0.62	0.96	0.99	(0.89,1.11)	0.909	0.98	1
18_24125857_T_C	18	24125857	T	C	0.42	0.43	1	1.15	(1.04,1.28)	0.00716	0.249	1
18_24337424_C_G	18	24337424	C	G	0.62	0.62	1	0.98	(0.88,1.09)	0.686	0.967	1
18_24518050_AT_A	18	24518050	AT	A	0.28	0.29	0.94	0.94	(0.84,1.05)	0.274	0.967	1
18_25407513_C_G	18	25407513	C	G	0.71	0.7	1	1.01	(0.9,1.12)	0.929	0.98	1
18_29981526_G_A	18	29981526	G	A	0.05	0.05	0.9	0.92	(0.72,1.19)	0.533	0.967	1
18_42411803_G_C	18	42411803	G	C	0.07	0.08	0.92	1	(0.83,1.2)	0.975	0.987	1
18_42888797_T_C	18	42888797	T	C	0.35	0.35	0.95	0.9	(0.81,1)	0.0419	0.606	1
19_13249921_G_T	19	13249921	G	T	0.05	0.05	1.1	1.06	(0.81,1.39)	0.682	0.967	1
19_17393925_C_A	19	17393925	C	A	0.3	0.29	1	0.95	(0.85,1.07)	0.382	0.967	1
19_18569492_C_T	19	18569492	C	T	0.35	0.35	0.93	1.03	(0.92,1.14)	0.643	0.967	1
19_19517054_C_CGGGCG	19	19517054	C	CGGGCG	0.35	0.34	1	1.07	(0.96,1.2)	0.22	0.95	1
19_44283031_T_C	19	44283031	T	C	0.35	0.38	1.1	1.03	(0.92,1.15)	0.606	0.967	1
19_46166073_T_C	19	46166073	T	C	0.61	0.61	0.96	1.01	(0.91,1.13)	0.831	0.967	1
19_55816678_C_T	19	55816678	C	T	0.36	0.37	0.96	0.9	(0.81,1.01)	0.0637	0.709	1
20_5948227_G_A	20	5948227	G	A	0.06	0.06	1.1	0.86	(0.7,1.08)	0.194	0.95	1
20_11379842_T_C	20	11379842	T	C	0.95	0.95	1.1	1.07	(0.83,1.39)	0.583	0.967	1
20_41613706_C_G	20	41613706	C	G	0.79	0.79	1	1.11	(0.97,1.27)	0.139	0.901	1
20_52296849_G_A	20	52296849	G	A	0.24	0.24	1	0.88	(0.78,1)	0.0441	0.606	1
21_16364756_T_G	21	16364756	T	G	0.17	0.19	1.1	1.02	(0.89,1.17)	0.782	0.967	1
21_16566350_A_G	21	16566350	A	G	0.09	0.09	1.1	1.06	(0.88,1.27)	0.555	0.967	1
21_16574455_C_A	21	16574455	C	A	0.32	0.3	0.93	0.98	(0.88,1.11)	0.797	0.967	1
21_47762932_G_A	21	47762932	G	A	0.04	0.03	1.1	1.04	(0.79,1.37)	0.776	0.967	1
22_19766137_C_T	22	19766137	C	T	0.38	1	0.96	NA	(NA,NA)	NA	NA	NA
22_29121087_A_G	22	29121087	A	G	0.01	0	1.2	3.89	(2.05,7.41)	3.42e-05	0.0107	0.0107
22_29135543_G_A	22	29135543	G	A	0.09	0.09	1.1	1.09	(0.91,1.3)	0.339	0.967	1
22_29203724_C_T	22	29203724	C	T	0.02	0.02	1.2	0.81	(0.56,1.18)	0.28	0.967	1
22_29551872_A_G	22	29551872	A	G	0.98	0.99	0.84	0.85	(0.56,1.3)	0.456	0.967	1
22_38583315_AAAAG_AAAAGAAAG	22	38583315	AAAAG	AAAAGAAAG	0.28	0.28	0.95	0.99	(0.89,1.11)	0.918	0.98	1
22_39343916_T_A	22	39343916	T	A	0.25	0.25	1	0.93	(0.83,1.06)	0.271	0.967	1
22_40904707_CT_C	22	40904707	CT	C	0.11	0.11	1.1	1.11	(0.92,1.33)	0.264	0.967	1
22_43433100_C_T	22	43433100	C	T	0.11	0.11	0.94	0.85	(0.71,1.01)	0.0574	0.681	1
22_45319953_G_A	22	45319953	G	A	0.42	0.42	0.99	1	(0.9,1.11)	0.928	0.98	1
22_46283297_G_A	22	46283297	G	A	0.11	0.12	1.1	1.01	(0.85,1.19)	0.931	0.98	1

## Sheet: SuppTable_2_acini.assoc
ID	Chromosome	Position	ReferenceAllele	EffectAllele	EffectAlleleFreq_BCAC	EffectAlleleFreq	OR_BCAC	RR	CI.Poisson	Pval.Poisson	Pval.Poisson.fdr	Pval.Poisson.bonf
1_7917076_G_A	1	7917076	G	A	0.39	0.38	0.96	1.11	(1,1.24)	0.0521	0.728	1
1_10566215_A_G	1	10566215	A	G	0.33	0.32	0.94	0.96	(0.86,1.06)	0.407	0.972	1
1_18807339_T_C	1	18807339	T	C	0.51	0.5	0.95	1.02	(0.94,1.12)	0.602	0.972	1
1_41380440_C_T	1	41380440	C	T	0.64	0.65	1	1.01	(0.91,1.13)	0.804	0.983	1
1_41389220_T_C	1	41389220	T	C	0.02	0.02	1.2	0.86	(0.61,1.21)	0.384	0.972	1
1_46670206_TC_T	1	46670206	TC	T	0.3	0.3	1	1.03	(0.9,1.19)	0.629	0.972	1
1_51467096_CT_C	1	51467096	CT	C	0.48	0.49	1	1.11	(1,1.24)	0.0591	0.728	1
1_88156923_G_A	1	88156923	G	A	0.15	0.15	1.1	0.89	(0.78,1.03)	0.111	0.728	1
1_88428199_C_A	1	88428199	C	A	0.25	0.24	0.96	1.02	(0.91,1.14)	0.789	0.983	1
1_100880328_A_T	1	100880328	A	T	0.41	0.41	1	1.03	(0.93,1.14)	0.556	0.972	1
1_110198129_CAAA_C	1	110198129	CAAA	C	0.78	0.78	1	1.06	(0.94,1.2)	0.337	0.952	1
1_114445880_G_A	1	114445880	G	A	0.17	0.16	1.1	1.03	(0.86,1.24)	0.732	0.983	1
1_118141492_A_C	1	118141492	A	C	0.27	0.28	1	1.04	(0.93,1.17)	0.485	0.972	1
1_120257110_T_C	1	120257110	T	C	0.53	0.52	1	1.02	(0.92,1.14)	0.691	0.982	1
1_121280613_A_G	1	121280613	A	G	0.41	0.42	1.1	1.03	(0.93,1.14)	0.6	0.972	1
1_121287994_A_G	1	121287994	A	G	0.11	0.11	0.93	1.03	(0.87,1.22)	0.756	0.983	1
1_145604302_C_CT	1	145604302	C	CT	0.35	0.35	0.96	1.03	(0.93,1.14)	0.619	0.972	1
1_149906413_T_C	1	149906413	T	C	0.4	0.4	1.1	1.01	(0.93,1.11)	0.754	0.983	1
1_155556971_G_A	1	155556971	G	A	0.23	0.23	1.1	0.9	(0.8,1.01)	0.0709	0.728	1
1_168171052_CA_C	1	168171052	CA	C	0.11	0.11	0.93	0.94	(0.8,1.1)	0.468	0.972	1
1_172328767_T_TA	1	172328767	T	TA	0.33	0.34	0.96	1.01	(0.9,1.13)	0.843	0.983	1
1_201437832_C_T	1	201437832	C	T	0.06	0.05	1.1	0.84	(0.64,1.08)	0.177	0.752	1
1_202184600_C_T	1	202184600	C	T	0.4	0.4	0.99	1.01	(0.92,1.11)	0.857	0.983	1
1_203770448_T_A	1	203770448	T	A	0.27	0.27	1.1	0.92	(0.82,1.03)	0.13	0.738	1
1_204502514_T_TTCTGAAACAGGG	1	204502514	T	TTCTGAAACAGGG	0.8	0.8	0.97	1	(0.88,1.13)	0.992	0.999	1
1_208076291_G_A	1	208076291	G	A	0.33	0.34	0.96	0.95	(0.86,1.05)	0.361	0.953	1
1_217053815_T_G	1	217053815	T	G	0.33	0.33	1	1.03	(0.91,1.17)	0.626	0.972	1
1_217220574_G_A	1	217220574	G	A	0.21	0.21	0.96	1.01	(0.9,1.14)	0.815	0.983	1
1_220671050_C_T	1	220671050	C	T	0.24	0.25	1	0.93	(0.83,1.04)	0.218	0.829	1
1_242034263_A_G	1	242034263	A	G	0.03	0.04	1.2	1.18	(0.95,1.48)	0.14	0.738	1
2_10138983_T_C	2	10138983	T	C	0.12	0.11	1.1	1.01	(0.87,1.17)	0.918	0.988	1
2_19315675_T_A	2	19315675	T	A	0.56	0.55	0.97	1.03	(0.94,1.13)	0.505	0.972	1
2_25129473_A_G	2	25129473	A	G	0.41	0.42	0.96	0.95	(0.86,1.05)	0.319	0.949	1
2_29179452_G_C	2	29179452	G	C	0.23	0.22	0.99	0.85	(0.76,0.95)	0.00525	0.332	1
2_29615233_T_C	2	29615233	T	C	0.26	0.26	0.96	1.03	(0.91,1.16)	0.666	0.982	1
2_39699510_C_CT	2	39699510	C	CT	0.47	0.47	0.96	1.04	(0.93,1.16)	0.454	0.972	1
2_70172587_G_A	2	70172587	G	A	0.28	0.27	0.96	0.98	(0.87,1.1)	0.693	0.982	1
2_88358825_G_C	2	88358825	G	C	0.31	0.31	1	0.96	(0.86,1.08)	0.505	0.972	1
2_121058254_A_G	2	121058254	A	G	0.7	0.69	0.97	0.91	(0.81,1.02)	0.12	0.733	1
2_121089731_T_C	2	121089731	T	C	0.19	0.2	0.96	1.04	(0.9,1.2)	0.597	0.972	1
2_121159205_G_A	2	121159205	G	A	0.35	0.34	0.96	0.99	(0.9,1.09)	0.825	0.983	1
2_121246568_T_C	2	121246568	T	C	0.9	0.89	1.1	1.11	(0.96,1.27)	0.15	0.752	1
2_172974566_C_G	2	172974566	C	G	0.47	0.47	0.95	1.11	(1,1.23)	0.0538	0.728	1
2_174212910_A_G	2	174212910	A	G	0.84	0.83	1.1	0.95	(0.84,1.08)	0.464	0.972	1
2_192381934_C_T	2	192381934	C	T	0.86	0.87	1	1.07	(0.92,1.24)	0.382	0.972	1
2_202204741_T_C	2	202204741	T	C	0.72	0.7	0.95	0.98	(0.88,1.09)	0.747	0.983	1
2_217920769_G_T	2	217920769	G	T	0.5	0.49	0.88	1.04	(0.94,1.16)	0.461	0.972	1
2_217955896_GA_G	2	217955896	GA	G	0.04	0.03	0.82	0.73	(0.56,0.95)	0.0211	0.657	1
2_218292158_C_G	2	218292158	C	G	0.73	0.73	0.93	1.04	(0.93,1.16)	0.51	0.972	1
2_218714845_G_A	2	218714845	G	A	0.39	0.38	0.96	1.06	(0.94,1.18)	0.334	0.952	1
2_241388857_C_A	2	241388857	C	A	0.98	0.97	0.88	1.03	(0.8,1.33)	0.794	0.983	1
3_4742251_A_G	3	4742251	A	G	0.38	0.39	1.1	1.03	(0.93,1.14)	0.583	0.972	1
3_27353716_C_A	3	27353716	C	A	0.53	0.54	1.1	0.96	(0.86,1.07)	0.444	0.972	1
3_27388664_C_G	3	27388664	C	G	0.27	0.28	1.1	0.92	(0.82,1.02)	0.0967	0.728	1
3_29294845_C_T	3	29294845	C	T	0.02	0.01	0.88	1.16	(0.82,1.63)	0.404	0.972	1
3_30684907_C_T	3	30684907	C	T	0.3	0.29	1.1	0.99	(0.89,1.11)	0.897	0.983	1
3_46888198_T_C	3	46888198	T	C	0.1	0.1	0.92	1.1	(0.93,1.3)	0.25	0.889	1
3_49709912_C_CT	3	49709912	C	CT	0.29	0.29	0.96	0.99	(0.89,1.1)	0.884	0.983	1
3_55970777_A_AT	3	55970777	A	AT	0.03	0.03	0.89	0.94	(0.7,1.27)	0.689	0.982	1
3_59373745_C_T	3	59373745	C	T	0.43	0.42	0.96	1.08	(0.97,1.2)	0.168	0.752	1
3_63887449_T_TTG	3	63887449	T	TTG	0.13	0.14	1.1	1.01	(0.89,1.15)	0.883	0.983	1
3_71620370_T_G	3	71620370	T	G	0.64	0.65	0.96	0.96	(0.87,1.06)	0.424	0.972	1
3_87037543_A_G	3	87037543	A	G	0.09	0.08	0.93	1	(0.83,1.21)	0.971	0.99	1
3_99403877_G_A	3	99403877	G	A	0.49	0.48	0.96	1.04	(0.94,1.15)	0.438	0.972	1
3_141112859_CTT_C	3	141112859	CTT	C	0.41	0.43	1.1	0.93	(0.85,1.03)	0.158	0.752	1
3_172285237_G_A	3	172285237	G	A	0.21	0.22	1	1.05	(0.93,1.19)	0.426	0.972	1
3_189774456_C_T	3	189774456	C	T	0.22	0.21	0.95	1	(0.89,1.13)	0.961	0.99	1
4_38784633_G_T	4	38784633	G	T	0.25	0.25	1.1	1	(0.9,1.11)	0.999	0.999	1
4_84370124_TAA_TA	4	84370124	TAA	TA	0.53	0.51	0.95	0.96	(0.86,1.07)	0.415	0.972	1
4_89240476_G_A	4	89240476	G	A	0.44	0.44	1	1.09	(0.99,1.19)	0.0749	0.728	1
4_92594859_TTCTTTC_T	4	92594859	TTCTTTC	T	0.44	0.44	0.96	1.03	(0.93,1.15)	0.536	0.972	1
4_106069013_G_T	4	106069013	G	T	0.23	0.22	1	1	(0.89,1.13)	0.972	0.99	1
4_126752992_A_AAT	4	126752992	A	AAT	0.52	0.51	0.96	0.99	(0.89,1.09)	0.8	0.983	1
4_143467195_C_T	4	143467195	C	T	0.11	0.11	0.94	0.96	(0.83,1.12)	0.608	0.972	1
4_151218296_CATATTT_C	4	151218296	CATATTT	C	0.65	0.64	1	1.1	(0.99,1.22)	0.0858	0.728	1
4_175842495_G_A	4	175842495	G	A	0.12	0.12	0.91	0.98	(0.84,1.14)	0.793	0.983	1
4_175847436_C_A	4	175847436	C	A	0.34	0.34	1	1.08	(0.96,1.22)	0.18	0.752	1
4_187503758_A_T	4	187503758	A	T	0.45	0.44	1	0.91	(0.82,1.01)	0.0766	0.728	1
5_345109_T_C	5	345109	T	C	0.05	0.06	1.1	1.04	(0.84,1.28)	0.727	0.983	1
5_1279790_C_T	5	1279790	C	T	0.26	0.27	1.1	1.01	(0.91,1.13)	0.852	0.983	1
5_1296255_A_AG	5	1296255	A	AG	0.31	0.31	0.95	0.92	(0.82,1.02)	0.112	0.728	1
5_1353077_T_C	5	1353077	T	C	0.01	0.01	1.2	0.57	(0.35,0.94)	0.0264	0.69	1
5_2777029_G_A	5	2777029	G	A	0.41	0.43	1	1	(0.91,1.11)	0.925	0.989	1
5_16231194_G_C	5	16231194	G	C	0.56	0.56	0.96	1.08	(0.98,1.19)	0.104	0.728	1
5_32579616_TCA_T	5	32579616	TCA	T	0.48	0.48	1	1.01	(0.91,1.12)	0.84	0.983	1
5_44508264_G_GT	5	44508264	G	GT	0.13	0.11	0.89	1.12	(0.96,1.3)	0.166	0.752	1
5_44619502_A_G	5	44619502	A	G	0.15	0.15	0.9	0.86	(0.75,0.99)	0.0345	0.728	1
5_44649944_C_T	5	44649944	C	T	0.6	0.58	1.1	0.93	(0.84,1.03)	0.166	0.752	1
5_44706498_A_G	5	44706498	A	G	0.25	0.26	1.1	0.95	(0.84,1.08)	0.456	0.972	1
5_44853593_G_C	5	44853593	G	C	0.31	0.32	0.97	1.12	(1,1.25)	0.0538	0.728	1
5_52679539_C_CA	5	52679539	C	CA	0.1	0.11	1.1	0.98	(0.84,1.15)	0.837	0.983	1
5_55662540_C_CT	5	55662540	C	CT	0.36	0.36	0.96	1.03	(0.93,1.15)	0.542	0.972	1
5_55965167_C_T	5	55965167	C	T	0.56	0.56	1	1.03	(0.93,1.14)	0.542	0.972	1
5_56023083_T_G	5	56023083	T	G	0.16	0.15	1.1	0.9	(0.79,1.02)	0.101	0.728	1
5_56042972_C_T	5	56042972	C	T	0.05	0.05	1.1	0.88	(0.71,1.1)	0.258	0.889	1
5_56045081_T_C	5	56045081	T	C	0.17	0.15	0.95	1.11	(0.97,1.27)	0.126	0.738	1
5_58241712_C_T	5	58241712	C	T	0.57	0.59	0.96	0.98	(0.88,1.09)	0.749	0.983	1
5_71965007_G_A	5	71965007	G	A	0.26	0.25	0.96	1.05	(0.93,1.17)	0.447	0.972	1
5_73234583_T_C	5	73234583	T	C	0.32	0.32	0.96	1.03	(0.93,1.15)	0.559	0.972	1
5_77155397_GT_G	5	77155397	GT	G	0.35	0.35	0.96	1.03	(0.94,1.14)	0.485	0.972	1
5_79180995_G_GA	5	79180995	G	GA	0.18	0.17	1	0.94	(0.81,1.08)	0.349	0.952	1
5_81512947_TA_T	5	81512947	TA	T	0.25	0.24	0.94	0.97	(0.86,1.08)	0.532	0.972	1
5_90789470_G_A	5	90789470	G	A	0.16	0.15	0.95	0.99	(0.85,1.14)	0.87	0.983	1
5_104300273_G_T	5	104300273	G	T	0.18	0.17	0.95	1.07	(0.95,1.22)	0.263	0.889	1
5_122478676_C_A	5	122478676	C	A	0.74	0.75	0.96	1.01	(0.9,1.13)	0.883	0.983	1
5_122705244_C_T	5	122705244	C	T	0.03	0.03	1.1	1.18	(0.84,1.65)	0.351	0.952	1
5_131640536_A_G	5	131640536	A	G	0.54	0.55	1	1.04	(0.94,1.16)	0.438	0.972	1
5_132407058_C_T	5	132407058	C	T	0.24	0.24	0.96	1.01	(0.9,1.15)	0.816	0.983	1
5_158244083_C_T	5	158244083	C	T	0.57	0.55	0.93	0.99	(0.91,1.08)	0.77	0.983	1
5_169591460_T_C	5	169591460	T	C	0.33	0.36	1	1.01	(0.92,1.11)	0.852	0.983	1
5_173358154_G_A	5	173358154	G	A	0.41	0.41	1	1.01	(0.9,1.12)	0.892	0.983	1
5_176134882_T_C	5	176134882	T	C	0.54	0.53	1	1.01	(0.92,1.11)	0.806	0.983	1
6_13713366_G_C	6	13713366	G	C	0.57	0.56	0.95	1.03	(0.94,1.12)	0.59	0.972	1
6_16399557_C_T	6	16399557	C	T	0.33	0.33	0.96	1.03	(0.93,1.13)	0.616	0.972	1
6_18783140_G_A	6	18783140	G	A	0.62	0.62	1	1.06	(0.95,1.18)	0.3	0.944	1
6_20537845_CA_C	6	20537845	CA	C	0.47	0.46	0.96	0.96	(0.86,1.07)	0.455	0.972	1
6_21923810_T_C	6	21923810	T	C	0.43	0.43	0.97	0.99	(0.89,1.1)	0.854	0.983	1
6_27425644_G_C	6	27425644	G	C	0.08	0.08	0.93	0.95	(0.79,1.15)	0.605	0.972	1
6_43227141_G_A	6	43227141	G	A	0.1	0.09	0.94	0.88	(0.75,1.03)	0.111	0.728	1
6_82263549_AAT_A	6	82263549	AAT	A	0.43	0.42	1	0.94	(0.85,1.04)	0.241	0.889	1
6_85912194_CAA_C	6	85912194	CAA	C	0.06	0.06	1.1	0.89	(0.72,1.1)	0.269	0.889	1
6_87803819_T_C	6	87803819	T	C	0.28	0.27	1	1.09	(0.97,1.23)	0.152	0.752	1
6_130341728_C_CT	6	130341728	C	CT	0.71	0.72	1	1.02	(0.92,1.14)	0.646	0.977	1
6_149595505_T_C	6	149595505	T	C	0.21	0.21	0.95	1.03	(0.91,1.17)	0.647	0.977	1
6_151949806_A_C	6	151949806	A	C	0.31	0.32	1.1	1	(0.89,1.11)	0.939	0.99	1
6_151955914_A_G	6	151955914	A	G	0.07	0.08	1.2	0.99	(0.83,1.2)	0.951	0.99	1
6_152022664_CAAAAAAA_C	6	152022664	CAAAAAAA	C	0.61	0.62	1	1.04	(0.94,1.16)	0.431	0.972	1
6_152023191_G_A	6	152023191	G	A	0.4	0.4	1.1	1.05	(0.95,1.17)	0.34	0.952	1
6_152055978_A_T	6	152055978	A	T	0.06	0.06	1.1	1.24	(0.99,1.56)	0.0624	0.728	1
6_152432902_C_T	6	152432902	C	T	0.51	0.5	1.1	1.03	(0.92,1.15)	0.622	0.972	1
6_169006947_C_G	6	169006947	C	G	0.52	0.52	0.97	0.99	(0.89,1.11)	0.901	0.983	1
6_170332621_T_C	6	170332621	T	C	0.62	0.63	1	0.99	(0.9,1.1)	0.916	0.988	1
7_21940960_A_G	7	21940960	A	G	0.35	0.34	0.95	0.99	(0.89,1.1)	0.817	0.983	1
7_25569548_C_T	7	25569548	C	T	0.17	0.14	0.95	0.95	(0.83,1.09)	0.496	0.972	1
7_28869017_G_A	7	28869017	G	A	0.11	0.12	0.94	0.93	(0.8,1.08)	0.331	0.952	1
7_55192256_A_C	7	55192256	A	C	0.55	0.56	0.97	1.08	(0.97,1.19)	0.159	0.752	1
7_91459189_A_ATT	7	91459189	A	ATT	0.33	0.34	1	0.95	(0.85,1.05)	0.317	0.949	1
7_94113799_T_C	7	94113799	T	C	0.28	0.3	1	0.95	(0.85,1.05)	0.31	0.949	1
7_98005235_G_A	7	98005235	G	A	0.16	0.16	0.95	1	(0.89,1.13)	0.946	0.99	1
7_99948655_T_G	7	99948655	T	G	0.21	0.21	1	0.97	(0.86,1.1)	0.661	0.982	1
7_101552440_G_A	7	101552440	G	A	0.13	0.13	0.94	1.09	(0.93,1.28)	0.286	0.918	1
7_102481842_T_C	7	102481842	T	C	0.34	0.35	1	0.98	(0.89,1.08)	0.745	0.983	1
7_130656911_C_T	7	130656911	C	T	0.37	0.38	0.95	1.03	(0.93,1.14)	0.632	0.972	1
7_130674481_G_A	7	130674481	G	A	0.3	0.3	1	1.04	(0.94,1.14)	0.489	0.972	1
7_139943702_CT_C	7	139943702	CT	C	0.54	0.55	1.1	1	(0.9,1.11)	0.988	0.999	1
7_144048902_G_T	7	144048902	G	T	0.23	0.22	0.95	1.06	(0.94,1.2)	0.353	0.952	1
8_170692_T_C	8	170692	T	C	0.22	0.22	1	1.02	(0.9,1.14)	0.796	0.983	1
8_17787610_CT_C	8	17787610	CT	C	0.62	0.64	0.96	1.04	(0.95,1.15)	0.407	0.972	1
8_23447496_A_G	8	23447496	A	G	0.65	0.64	0.96	0.99	(0.87,1.11)	0.824	0.983	1
8_23663653_C_A	8	23663653	C	A	0.4	0.41	1	1.07	(0.98,1.18)	0.138	0.738	1
8_29509616_A_C	8	29509616	A	C	0.68	0.66	0.94	0.98	(0.87,1.09)	0.679	0.982	1
8_36858483_A_G	8	36858483	A	G	0.18	0.18	0.93	1.17	(1.02,1.34)	0.0266	0.69	1
8_76230943_A_G	8	76230943	A	G	0.83	0.82	1.1	1.04	(0.9,1.2)	0.599	0.972	1
8_76333056_C_T	8	76333056	C	T	0.09	0.09	1.1	1.12	(0.94,1.34)	0.189	0.775	1
8_76378165_G_T	8	76378165	G	T	0.36	0.37	0.96	0.9	(0.81,1.01)	0.0692	0.728	1
8_102483100_T_C	8	102483100	T	C	0.1	0.09	1.1	1.22	(0.99,1.5)	0.0568	0.728	1
8_106358620_A_T	8	106358620	A	T	0.1	0.1	0.93	1.08	(0.87,1.34)	0.465	0.972	1
8_117209548_A_G	8	117209548	A	G	0.64	0.66	0.96	1.01	(0.91,1.12)	0.87	0.983	1
8_120862186_A_G	8	120862186	A	G	0.13	0.13	1.1	1.1	(0.95,1.27)	0.215	0.829	1
8_124563705_T_C	8	124563705	T	C	0.15	0.14	1	0.95	(0.81,1.1)	0.47	0.972	1
8_124571581_G_A	8	124571581	G	A	0.42	0.42	1	0.98	(0.89,1.08)	0.667	0.982	1
8_124739913_T_G	8	124739913	T	G	0.4	0.4	1	1.01	(0.91,1.12)	0.88	0.983	1
8_128213561_C_CA	8	128213561	C	CA	0.42	0.4	0.96	0.9	(0.82,1)	0.0508	0.728	1
8_128370949_C_G	8	128370949	C	G	0.4	0.42	1.1	0.93	(0.85,1.02)	0.137	0.738	1
8_128372172_A_G	8	128372172	A	G	0.54	0.56	1.1	0.98	(0.89,1.08)	0.725	0.983	1
8_129199566_G_A	8	129199566	G	A	0.17	0.17	1.1	0.92	(0.8,1.04)	0.179	0.752	1
8_143669254_A_G	8	143669254	A	G	0.34	0.34	0.97	1.01	(0.91,1.11)	0.881	0.983	1
9_6880263_A_G	9	6880263	A	G	0.29	0.31	1	1.06	(0.97,1.17)	0.211	0.829	1
9_21964882_CAAAA_C	9	21964882	CAAAA	C	0.32	0.33	1.1	1	(0.9,1.12)	0.945	0.99	1
9_22041998_C_G	9	22041998	C	G	0.14	0.14	1	0.9	(0.77,1.04)	0.146	0.752	1
9_36928288_T_C	9	36928288	T	C	0.53	0.55	1	0.98	(0.87,1.1)	0.677	0.982	1
9_87782211_T_C	9	87782211	T	C	0.51	0.51	1	0.96	(0.86,1.06)	0.423	0.972	1
9_98362587_T_C	9	98362587	T	C	0.09	0.09	1.1	1.24	(1.04,1.46)	0.0135	0.598	1
9_110303808_TAA_T	9	110303808	TAA	T	0.21	0.21	1.1	1.02	(0.91,1.14)	0.796	0.983	1
9_110837073_A_G	9	110837073	A	G	0.06	0.07	1.1	1.19	(0.99,1.43)	0.06	0.728	1
9_110837176_C_T	9	110837176	C	T	0.17	0.18	1.1	1.11	(0.97,1.27)	0.133	0.738	1
9_110849525_G_T	9	110849525	G	T	0.6	0.61	1	1.13	(1.02,1.26)	0.0172	0.598	1
9_110885479_C_T	9	110885479	C	T	0.62	0.63	1.1	1.03	(0.93,1.15)	0.531	0.972	1
9_119313486_A_G	9	119313486	A	G	0.41	0.41	0.95	1.04	(0.94,1.15)	0.467	0.972	1
9_129424719_A_G	9	129424719	A	G	0.46	0.46	0.96	1.03	(0.93,1.14)	0.63	0.972	1
9_136146597_C_T	9	136146597	C	T	0.27	0.25	1	0.97	(0.85,1.09)	0.592	0.972	1
10_5794652_A_G	10	5794652	A	G	0.21	0.23	1	1.13	(0.98,1.3)	0.0818	0.728	1
10_13892298_G_A	10	13892298	G	A	0.44	0.45	1	1	(0.9,1.1)	0.974	0.99	1
10_22032942_A_G	10	22032942	A	G	0.71	0.7	0.94	1.06	(0.96,1.18)	0.269	0.889	1
10_22477776_ACC_A	10	22477776	ACC	A	0.02	0.02	1.2	1.08	(0.76,1.53)	0.671	0.982	1
10_22861490_A_C	10	22861490	A	C	0.94	0.93	1.1	0.98	(0.77,1.25)	0.856	0.983	1
10_38523626_C_A	10	38523626	C	A	0.37	0.38	1	0.95	(0.86,1.04)	0.263	0.889	1
10_64299890_A_G	10	64299890	A	G	0.16	0.15	0.87	0.99	(0.83,1.19)	0.932	0.99	1
10_64819996_G_T	10	64819996	G	T	0.2	0.2	1	0.98	(0.87,1.11)	0.758	0.983	1
10_71335574_C_T	10	71335574	C	T	0.32	0.33	0.96	1.02	(0.91,1.14)	0.763	0.983	1
10_80851257_G_T	10	80851257	G	T	0.62	0.6	0.92	1.01	(0.92,1.1)	0.896	0.983	1
10_80886726_A_G	10	80886726	A	G	0.16	0.17	1.1	1.01	(0.88,1.16)	0.918	0.988	1
10_95292187_CAA_C	10	95292187	CAA	C	0.82	0.81	0.95	1.03	(0.91,1.18)	0.621	0.972	1
10_114777670_C_T	10	114777670	C	T	0.46	0.49	1	1.09	(0.99,1.2)	0.0801	0.728	1
10_115128491_T_C	10	115128491	T	C	0.78	0.78	0.94	1	(0.89,1.12)	0.94	0.99	1
10_123095209_G_A	10	123095209	G	A	0.33	0.32	0.95	0.97	(0.87,1.08)	0.57	0.972	1
10_123340107_A_G	10	123340107	A	G	0.07	0.06	1.2	0.9	(0.73,1.1)	0.303	0.944	1
10_123340431_GC_G	10	123340431	GC	G	0.6	0.58	0.79	1.11	(1,1.23)	0.0476	0.728	1
10_123349324_A_T	10	123349324	A	T	0.05	0.04	0.77	0.94	(0.73,1.21)	0.636	0.972	1
11_433617_T_C	11	433617	T	C	0.8	0.81	0.96	0.96	(0.84,1.09)	0.523	0.972	1
11_803017_A_G	11	803017	A	G	0.52	0.51	1	1	(0.9,1.1)	0.926	0.989	1
11_1895708_C_A	11	1895708	C	A	0.39	0.37	0.93	1.2	(1.07,1.34)	0.00158	0.247	0.493
11_18664241_T_G	11	18664241	T	G	0.73	0.74	1	1.02	(0.91,1.15)	0.72	0.983	1
11_42844441_C_T	11	42844441	C	T	0.33	0.32	0.97	1.03	(0.93,1.15)	0.547	0.972	1
11_44368892_G_A	11	44368892	G	A	0.55	0.55	1	1	(0.91,1.1)	0.999	0.999	1
11_46318032_C_G	11	46318032	C	G	0.07	0.06	0.93	0.82	(0.65,1.03)	0.0829	0.728	1
11_65553492_C_A	11	65553492	C	A	0.19	0.19	1	1.09	(0.97,1.22)	0.162	0.752	1
11_65572431_G_A	11	65572431	G	A	0.49	0.47	0.97	0.97	(0.88,1.08)	0.596	0.972	1
11_69328130_A_T	11	69328130	A	T	0.21	0.21	0.96	0.91	(0.81,1.02)	0.106	0.728	1
11_69330983_G_A	11	69330983	G	A	0.12	0.12	1.1	1.05	(0.9,1.23)	0.51	0.972	1
11_69331418_C_T	11	69331418	C	T	0.08	0.07	1.2	1.06	(0.86,1.32)	0.57	0.972	1
11_103614438_T_G	11	103614438	T	G	0.66	0.65	1	0.91	(0.81,1.02)	0.0957	0.728	1
11_108267402_C_CA	11	108267402	C	CA	0.42	0.42	1	1.02	(0.93,1.12)	0.621	0.972	1
11_111696440_T_C	11	111696440	T	C	0.62	0.62	0.96	0.99	(0.89,1.09)	0.79	0.983	1
11_116727936_A_T	11	116727936	A	T	0.2	0.19	0.96	1.03	(0.91,1.17)	0.648	0.977	1
11_122966626_A_G	11	122966626	A	G	0.29	0.27	0.96	1.02	(0.9,1.16)	0.793	0.983	1
11_129243417_T_G	11	129243417	T	G	0.86	0.86	0.95	0.98	(0.85,1.13)	0.784	0.983	1
11_129461016_A_G	11	129461016	A	G	0.6	0.58	1	1	(0.91,1.1)	0.974	0.99	1
12_293626_A_G	12	293626	A	G	0.37	0.37	1	0.95	(0.86,1.05)	0.288	0.918	1
12_14413931_G_C	12	14413931	G	C	0.26	0.27	1	1.06	(0.93,1.2)	0.389	0.972	1
12_28149568_C_T	12	28149568	C	T	0.12	0.12	0.94	1.05	(0.91,1.21)	0.531	0.972	1
12_28174817_C_T	12	28174817	C	T	0.24	0.25	0.92	0.94	(0.83,1.06)	0.306	0.944	1
12_28347382_C_T	12	28347382	C	T	0.22	0.22	0.95	0.93	(0.82,1.05)	0.216	0.829	1
12_29140260_G_A	12	29140260	G	A	0.91	0.92	1.1	1.05	(0.9,1.22)	0.553	0.972	1
12_57146069_T_G	12	57146069	T	G	0.1	0.1	0.94	0.97	(0.81,1.16)	0.768	0.983	1
12_70798355_A_T	12	70798355	A	T	0.18	0.19	1	1.04	(0.89,1.21)	0.626	0.972	1
12_83064195_G_GA	12	83064195	G	GA	0.1	0.11	1.1	0.98	(0.84,1.14)	0.778	0.983	1
12_85004551_C_T	12	85004551	C	T	0.5	0.51	1	1	(0.9,1.1)	0.957	0.99	1
12_96027759_A_G	12	96027759	A	G	0.3	0.29	0.92	0.9	(0.8,1)	0.0552	0.728	1
12_103097887_C_T	12	103097887	C	T	0.12	0.11	1.1	0.96	(0.83,1.12)	0.616	0.972	1
12_111600134_G_T	12	111600134	G	T	0.37	0.37	0.96	0.99	(0.9,1.1)	0.918	0.988	1
12_115108136_T_C	12	115108136	T	C	0.26	0.28	1	0.9	(0.81,1.01)	0.0679	0.728	1
12_115796577_A_G	12	115796577	A	G	0.2	0.2	0.96	0.93	(0.82,1.06)	0.262	0.889	1
12_115835836_T_C	12	115835836	T	C	0.42	0.41	0.92	1	(0.91,1.1)	0.955	0.99	1
12_120832146_C_T	12	120832146	C	T	0.16	0.16	1.1	1.1	(0.97,1.25)	0.122	0.734	1
13_32839990_G_A	13	32839990	G	A	0.02	0.02	1	0.86	(0.57,1.31)	0.49	0.972	1
13_32972626_A_T	13	32972626	A	T	0.01	0.01	1.3	0.93	(0.64,1.36)	0.712	0.983	1
13_43501356_A_G	13	43501356	A	G	0.83	0.82	1.1	1.08	(0.94,1.23)	0.271	0.889	1
13_73806982_T_C	13	73806982	T	C	0.32	0.31	1	1.09	(0.99,1.2)	0.0885	0.728	1
13_73960952_A_G	13	73960952	A	G	0.76	0.78	1	1.06	(0.94,1.2)	0.314	0.949	1
14_37128564_C_A	14	37128564	C	A	0.21	0.21	0.93	0.9	(0.8,1.02)	0.0974	0.728	1
14_37228504_C_T	14	37228504	C	T	0.44	0.44	1	1.03	(0.92,1.14)	0.632	0.972	1
14_68660428_T_C	14	68660428	T	C	0.83	0.83	0.95	0.98	(0.86,1.11)	0.705	0.983	1
14_68979835_T_C	14	68979835	T	C	0.26	0.27	0.91	1.03	(0.93,1.14)	0.613	0.972	1
14_91751788_TC_T	14	91751788	TC	T	0.69	0.68	1	1.01	(0.91,1.12)	0.835	0.983	1
14_91841069_A_G	14	91841069	A	G	0.34	0.34	1.1	0.94	(0.85,1.05)	0.268	0.889	1
14_93070286_C_T	14	93070286	C	T	0.17	0.17	0.94	1.07	(0.93,1.22)	0.353	0.952	1
14_105213978_T_G	14	105213978	T	G	0.46	0.47	1	1.01	(0.92,1.12)	0.823	0.983	1
15_46680811_C_A	15	46680811	C	A	0.01	0.01	0.82	0.86	(0.49,1.48)	0.577	0.972	1
15_50694306_A_G	15	50694306	A	G	0.34	0.32	0.96	0.98	(0.87,1.1)	0.688	0.982	1
15_66630569_G_A	15	66630569	G	A	0.64	0.62	0.96	1	(0.89,1.13)	0.965	0.99	1
15_67457698_A_G	15	67457698	A	G	0.05	0.06	1.1	0.93	(0.74,1.18)	0.567	0.972	1
15_75750383_T_C	15	75750383	T	C	0.26	0.26	0.96	1.07	(0.93,1.21)	0.344	0.952	1
15_91512267_G_T	15	91512267	G	T	0.14	0.12	0.94	0.95	(0.76,1.2)	0.682	0.982	1
15_100905819_A_C	15	100905819	A	C	0.11	0.11	0.94	0.95	(0.83,1.1)	0.515	0.972	1
16_4008542_CAAAAA_C	16	4008542	CAAAAA	C	0.82	0.82	0.97	1.14	(0.97,1.33)	0.102	0.728	1
16_4106788_C_A	16	4106788	C	A	0.26	0.27	0.97	1.08	(0.96,1.21)	0.192	0.779	1
16_6963972_C_G	16	6963972	C	G	0.78	0.79	1	0.93	(0.83,1.05)	0.256	0.889	1
16_10706580_G_A	16	10706580	G	A	0.07	0.06	0.93	0.76	(0.63,0.92)	0.00416	0.332	1
16_23007047_G_T	16	23007047	G	T	0.02	0.02	1.1	0.84	(0.65,1.1)	0.211	0.829	1
16_52538825_C_A	16	52538825	C	A	0.26	0.27	1.1	0.95	(0.85,1.06)	0.36	0.953	1
16_52599188_C_T	16	52599188	C	T	0.24	0.25	1.1	0.99	(0.89,1.11)	0.873	0.983	1
16_53809123_C_T	16	53809123	C	T	0.42	0.41	0.93	0.99	(0.9,1.09)	0.83	0.983	1
16_53861139_C_T	16	53861139	C	T	0.76	0.77	0.97	1.03	(0.93,1.15)	0.563	0.972	1
16_53861592_G_A	16	53861592	G	A	0.37	0.37	0.97	1.04	(0.94,1.16)	0.45	0.972	1
16_54682064_G_A	16	54682064	G	A	0.48	0.49	1	1.02	(0.92,1.12)	0.737	0.983	1
16_80648296_A_G	16	80648296	A	G	0.23	0.24	1.1	0.96	(0.85,1.08)	0.456	0.972	1
16_85145977_T_C	16	85145977	T	C	0.49	0.49	0.98	1.02	(0.92,1.13)	0.728	0.983	1
16_87086492_T_C	16	87086492	T	C	0.26	0.27	0.95	1.02	(0.9,1.17)	0.741	0.983	1
17_29168077_G_T	17	29168077	G	T	0.26	0.28	0.94	1.05	(0.94,1.17)	0.427	0.972	1
17_39251123_T_C	17	39251123	T	C	0.07	0.07	1.1	0.85	(0.69,1.05)	0.136	0.738	1
17_40127060_T_C	17	40127060	T	C	0.06	0.07	1	0.95	(0.77,1.17)	0.622	0.972	1
17_40485239_G_T	17	40485239	G	T	0.09	0.08	0.94	0.95	(0.79,1.14)	0.582	0.972	1
17_40744470_G_A	17	40744470	G	A	0.01	0.01	1.2	0.93	(0.62,1.42)	0.748	0.983	1
17_43212339_C_CT	17	43212339	C	CT	0.23	0.25	1	0.9	(0.8,1.01)	0.0727	0.728	1
17_44283858_G_A	17	44283858	G	A	0.19	0.21	0.95	0.91	(0.81,1.02)	0.119	0.733	1
17_53209774_A_C	17	53209774	A	C	0.3	0.31	0.92	1.07	(0.95,1.22)	0.26	0.889	1
17_77781725_A_G	17	77781725	A	G	0.5	0.49	0.96	0.98	(0.89,1.08)	0.698	0.983	1
18_11696613_C_T	18	11696613	C	T	0.14	0.14	0.96	1.03	(0.89,1.19)	0.683	0.982	1
18_20634253_C_T	18	20634253	C	T	0.64	0.62	0.96	0.92	(0.83,1.03)	0.153	0.752	1
18_24125857_T_C	18	24125857	T	C	0.42	0.43	1	1.15	(1.04,1.27)	0.00532	0.332	1
18_24337424_C_G	18	24337424	C	G	0.62	0.62	1	0.97	(0.87,1.08)	0.573	0.972	1
18_24518050_AT_A	18	24518050	AT	A	0.28	0.29	0.94	0.93	(0.83,1.04)	0.181	0.752	1
18_25407513_C_G	18	25407513	C	G	0.71	0.7	1	0.95	(0.85,1.06)	0.39	0.972	1
18_29981526_G_A	18	29981526	G	A	0.05	0.05	0.9	1.1	(0.72,1.69)	0.655	0.982	1
18_42411803_G_C	18	42411803	G	C	0.07	0.08	0.92	1.02	(0.85,1.23)	0.808	0.983	1
18_42888797_T_C	18	42888797	T	C	0.35	0.35	0.95	0.88	(0.8,0.97)	0.0077	0.401	1
19_13249921_G_T	19	13249921	G	T	0.05	0.05	1.1	0.85	(0.67,1.08)	0.177	0.752	1
19_17393925_C_A	19	17393925	C	A	0.3	0.29	1	0.9	(0.8,1.01)	0.0741	0.728	1
19_18569492_C_T	19	18569492	C	T	0.35	0.35	0.93	0.96	(0.87,1.05)	0.346	0.952	1
19_19517054_C_CGGGCG	19	19517054	C	CGGGCG	0.35	0.34	1	1.04	(0.94,1.14)	0.466	0.972	1
19_44283031_T_C	19	44283031	T	C	0.35	0.38	1.1	1.05	(0.94,1.16)	0.39	0.972	1
19_46166073_T_C	19	46166073	T	C	0.61	0.61	0.96	0.92	(0.83,1.02)	0.117	0.733	1
19_55816678_C_T	19	55816678	C	T	0.36	0.37	0.96	0.94	(0.85,1.05)	0.284	0.918	1
20_5948227_G_A	20	5948227	G	A	0.06	0.06	1.1	0.94	(0.76,1.15)	0.537	0.972	1
20_11379842_T_C	20	11379842	T	C	0.95	0.95	1.1	1.04	(0.81,1.32)	0.784	0.983	1
20_41613706_C_G	20	41613706	C	G	0.79	0.79	1	0.93	(0.81,1.06)	0.254	0.889	1
20_52296849_G_A	20	52296849	G	A	0.24	0.24	1	0.99	(0.88,1.12)	0.9	0.983	1
21_16364756_T_G	21	16364756	T	G	0.17	0.19	1.1	0.99	(0.86,1.15)	0.94	0.99	1
21_16566350_A_G	21	16566350	A	G	0.09	0.09	1.1	0.82	(0.69,0.96)	0.0163	0.598	1
21_16574455_C_A	21	16574455	C	A	0.32	0.3	0.93	1.11	(1,1.22)	0.0434	0.728	1
21_47762932_G_A	21	47762932	G	A	0.04	0.03	1.1	0.91	(0.73,1.14)	0.425	0.972	1
22_19766137_C_T	22	19766137	C	T	0.38	1	0.96	NA	(NA,NA)	NA	NA	NA
22_29121087_A_G	22	29121087	A	G	0.01	0	1.2	2.41	(1.57,3.7)	6.1e-05	0.019	0.019
22_29135543_G_A	22	29135543	G	A	0.09	0.09	1.1	1	(0.84,1.2)	0.993	0.999	1
22_29203724_C_T	22	29203724	C	T	0.02	0.02	1.2	1.06	(0.68,1.65)	0.792	0.983	1
22_29551872_A_G	22	29551872	A	G	0.98	0.99	0.84	1.13	(0.76,1.69)	0.551	0.972	1
22_38583315_AAAAG_AAAAGAAAG	22	38583315	AAAAG	AAAAGAAAG	0.28	0.28	0.95	0.99	(0.88,1.1)	0.812	0.983	1
22_39343916_T_A	22	39343916	T	A	0.25	0.25	1	1.05	(0.94,1.18)	0.354	0.952	1
22_40904707_CT_C	22	40904707	CT	C	0.11	0.11	1.1	1.15	(0.98,1.36)	0.0912	0.728	1
22_43433100_C_T	22	43433100	C	T	0.11	0.11	0.94	0.99	(0.83,1.18)	0.885	0.983	1
22_45319953_G_A	22	45319953	G	A	0.42	0.42	0.99	1.09	(0.99,1.2)	0.0879	0.728	1
22_46283297_G_A	22	46283297	G	A	0.11	0.12	1.1	1.11	(0.96,1.28)	0.175	0.752	1
